# Supplementary material for: Creation of a Systems-Level Checklist to Address Stress and Violence in Fire-Based Emergency Medical Services Responders
Source: Occup Health Sci. Author manuscript; Available in PMC 2021 Nov 17. (PMC8596461)
Supplement: ESM3 [file NIHMS1749898-supplement-ESM3.xlsx]

## Sheet: Sheet1
	Table: Categorical distribution of checklist items by phase
	Phase	Policy	Training	Tech/Engineering Modifications	Individual	Total
	Pre Event	15	4	3	0	22
	Traveling to Scene	6	8	3	3	20
	Scene Arrival	7	11	0	5	23
	Patient Care	19	16	0	5	40
	Assessing Readiness to Return to Service	8	6	0	0	14
	Post Event	23	14	0	3	40
	Total	78	59	6	16	159
